# Supplementary material for: Development and Validation of Blood-Based Predictive Biomarkers for Response to PD-1/PD-L1 Checkpoint Inhibitors: Evidence of a Universal Systemic Core of 3D Immunogenetic Profiling across Multiple Oncological Indications
Source: Cancers (Basel). 2023 May 10;15(10):2696. doi: 10.3390/cancers15102696 (PMC10216232; doi:10.3390/cancers15102696)
Supplement: Supplementary file 1 [file cancers-15-02696-s001.zip › Supplementary Table S1.xlsx]

## Sheet: 229 samples
Annotation					EpiSwitch Classifier			Use of Samples at Different Stages of Development
Sample ID	Origin	Clinical Indication	Treatment	Clinical Response	NR	R	Call	Array	Training	Test 1	Test 2	Test 3
IO_0009	NCT02546986	Non-small cell lung carcinoma	Pembrolizumab	PR	0.0120851	0.987915	R		X
IO_0203	NCT02546986	Non-small cell lung carcinoma	Pembrolizumab	PD	0.92555	0.0744496	NR				X
IO_0078	NCT02546986	Non-small cell lung carcinoma	Pembrolizumab	SD	0.513521	0.486479	NR			X
IO_0209	NCT02546986	Non-small cell lung carcinoma	Pembrolizumab	PD	0.80679	0.19321	NR				X
IO_0001	NCT02546986	Non-small cell lung carcinoma	Pembrolizumab	PD	0.987411	0.0125886	NR		X
IO_0002	NCT02546986	Non-small cell lung carcinoma	Pembrolizumab	SD	0.988804	0.0111964	NR		X
IO_0227	NCT02546986	Non-small cell lung carcinoma	Pembrolizumab	SD	0.406366	0.593634	NR				X
IO_0218	NCT02546986	Non-small cell lung carcinoma	Pembrolizumab	PD	0.736678	0.263322	NR				X
IO_0217	NCT02546986	Non-small cell lung carcinoma	Pembrolizumab	PD	0.929082	0.0709181	NR				X
IO_0202	NCT02546986	Non-small cell lung carcinoma	Pembrolizumab	PD	0.578875	0.421125	NR				X
IO_0228	NCT02546986	Non-small cell lung carcinoma	Pembrolizumab	SD	0.706381	0.293619	NR				X
IO_0082	NCT02546986	Non-small cell lung carcinoma	Pembrolizumab	PR	0.0638118	0.936188	R			X
IO_0224	NCT02546986	Non-small cell lung carcinoma	Pembrolizumab	SD	0.670474	0.329526	NR				X
IO_0201	NCT02546986	Non-small cell lung carcinoma	Pembrolizumab	PD	0.539509	0.460491	NR				X
IO_0216	NCT02546986	Non-small cell lung carcinoma	Pembrolizumab	PD	0.682492	0.317508	NR				X
IO_0225	NCT02546986	Non-small cell lung carcinoma	Pembrolizumab	SD	0.977443	0.022557	NR				X
IO_0215	NCT02546986	Non-small cell lung carcinoma	Pembrolizumab	PD	0.703648	0.296352	NR				X
IO_0007	NCT02546986	Non-small cell lung carcinoma	Pembrolizumab	PD	0.97899	0.0210099	NR		X
IO_0011	NCT02546986	Non-small cell lung carcinoma	Pembrolizumab	PR	0.0410378	0.958962	R		X
IO_0083	NCT02546986	Non-small cell lung carcinoma	Pembrolizumab	PR	0.992396	0.00760446	NR			X
IO_0005	NCT02546986	Non-small cell lung carcinoma	Pembrolizumab	PD	0.974911	0.0250892	NR		X
IO_0219	NCT02546986	Non-small cell lung carcinoma	Pembrolizumab	PD	0.744153	0.255847	NR				X
IO_0008	NCT02546986	Non-small cell lung carcinoma	Pembrolizumab	PD	0.975957	0.024043	NR		X
IO_0223	NCT02546986	Non-small cell lung carcinoma	Pembrolizumab	SD	0.767082	0.232918	NR				X
IO_0211	NCT02546986	Non-small cell lung carcinoma	Pembrolizumab	PD	0.053495	0.946505	R				X
IO_0006	NCT02546986	Non-small cell lung carcinoma	Pembrolizumab	PD	0.963692	0.0363077	NR		X
IO_0214	NCT02546986	Non-small cell lung carcinoma	Pembrolizumab	PD	0.756867	0.243133	NR				X
IO_0212	NCT02546986	Non-small cell lung carcinoma	Pembrolizumab	PD	0.645031	0.354969	NR				X
IO_0003	NCT02546986	Non-small cell lung carcinoma	Pembrolizumab	PD	0.96574	0.0342604	NR		X
IO_0010	NCT02546986	Non-small cell lung carcinoma	Pembrolizumab	PR	0.0352347	0.964765	R		X
IO_0206	NCT02546986	Non-small cell lung carcinoma	Pembrolizumab	PD	0.886242	0.113758	NR				X
IO_0213	NCT02546986	Non-small cell lung carcinoma	Pembrolizumab	NR	0.873645	0.126355	NR				X
IO_0081	NCT02546986	Non-small cell lung carcinoma	Pembrolizumab	PD	0.953636	0.0463638	NR			X
IO_0207	NCT02546986	Non-small cell lung carcinoma	Pembrolizumab	PD	0.735716	0.264284	NR				X
IO_0204	NCT02546986	Non-small cell lung carcinoma	Pembrolizumab	PD	0.830102	0.169898	NR				X
IO_0222	NCT02546986	Non-small cell lung carcinoma	Pembrolizumab	SD	0.777556	0.222444	NR				X
IO_0004	NCT02546986	Non-small cell lung carcinoma	Pembrolizumab	PD	0.979946	0.0200538	NR		X
IO_0226	NCT02546986	Non-small cell lung carcinoma	Pembrolizumab	SD	0.635134	0.364866	NR				X
IO_0079	NCT02546986	Non-small cell lung carcinoma	Pembrolizumab	PD	0.608807	0.391193	NR			X
IO_0221	NCT02546986	Non-small cell lung carcinoma	Pembrolizumab	SD	0.647098	0.352902	NR				X
IO_0205	NCT02546986	Non-small cell lung carcinoma	Pembrolizumab	NA	0.25122	0.74878	R				X
IO_0208	NCT02546986	Non-small cell lung carcinoma	Pembrolizumab	PD	0.575597	0.424403	NR				X
IO_0080	NCT02546986	Non-small cell lung carcinoma	Pembrolizumab	SD	0.254868	0.745132	R			X
IO_0210	NCT02546986	Non-small cell lung carcinoma	Pembrolizumab	NE	0.357	0.643	NR				X
IO_0012	NCT02546986	Non-small cell lung carcinoma	Pembrolizumab	PR	0.0243029	0.975697	R		X
IO_0229	NCT02546986	Non-small cell lung carcinoma	Pembrolizumab	SD	0.478262	0.521738	NR				X
IO_0220	NCT02546986	Non-small cell lung carcinoma	Pembrolizumab	NA	0.990997	0.00900278	NR				X
IO_0013	NCT02546986	Non-small cell lung carcinoma	Pembrolizumab	PD	0.982594	0.017406	NR		X
IO_0138	MMCH	Lung	Atezolizumab	PD	0.795729	0.204271	NR				X
IO_0168	MMCH	Hepatocellular carcinoma (liver) (HCC)	Atezolizumab	SD	0.940063	0.0599368	NR				X
IO_0137	MMCH	Lung	Atezolizumab	PD	0.320491	0.679509	R				X
IO_0024	MMCH	CA Parotid Gland	Atezolizumab	PR	0.0316862	0.968314	R		X
IO_0187	MMCH	Lung	Atezolizumab	SD	0.931796	0.0682044	NR				X
IO_0098	MMCH	Lung	Atezolizumab	PR	0.115758	0.884242	R			X
IO_0110	MMCH	Alveolar soft part sarcoma of gluteal region	Atezolizumab	PD	0.893248	0.106752	NR				X
IO_0151	MMCH	Ca Liver - Hepatocellular carcinoma	Atezolizumab	PD	0.422165	0.577835	NR				X
IO_0152	MMCH	Ca NPC	Atezolizumab	PD	0.533135	0.466865	NR	X			X
IO_0062	MMCH	Lung	Atezolizumab	PD	0.969154	0.0308458	NR		X
IO_0112	MMCH	Hepatocellular carcinoma (liver) (HCC)	Atezolizumab	PD	0.375242	0.624758	NR				X
IO_0028	MMCH	CA Parotid Gland	Atezolizumab	PR	0.0480805	0.951919	R		X
IO_0018	MMCH	Lung	Atezolizumab	SD	0.985492	0.014508	NR		X
IO_0108	MMCH	Lung	Atezolizumab	PD	0.544422	0.455578	NR				X
IO_0145	MMCH	Ca Liver - Hepatocellular carcinoma	Atezolizumab	PD	0.795729	0.204271	NR	X			X
IO_0109	MMCH	Lung	Atezolizumab	PD	0.880038	0.119962	NR				X
IO_0113	MMCH	Hepatocellular carcinoma (liver) (HCC)	Atezolizumab	PD	0.782813	0.217187	NR				X
IO_0065	MMCH	CA Parotid Gland	Atezolizumab	PR	0.0453173	0.954683	R		X
IO_0087	MMCH	Hepatocellular carcinoma (liver) (HCC)	Atezolizumab	PD	0.59469	0.40531	NR			X
IO_0153	MMCH	Hepatocellular carcinoma (liver) (HCC)	Atezolizumab	PD	0.569444	0.430556	NR				X
IO_0063	MMCH	Lung	Durvalumab	PR	0.03982	0.96018	R	X	X
IO_0023	MMCH	Lung	Durvalumab	PR	0.0509044	0.949096	R	X	X
IO_0186	MMCH	Lung	Durvalumab	SD	0.967789	0.0322111	NR	X			X
IO_0165	MMCH	Lung	Durvalumab	SD	0.964024	0.0359761	NR				X
IO_0022	MMCH	Lung	Durvalumab	SD	0.96725	0.0327499	NR	X	X
IO_0086	MMCH	Lung	Durvalumab	PR	0.30453	0.69547	R	X		X
IO_0084	MMCH	Lung	Durvalumab	PR	0.165973	0.834027	R	X		X
IO_0161	MMCH	Lung	Durvalumab	SD	0.526932	0.473068	NR				X
IO_0167	MMCH	Lung	Durvalumab	SD	0.109351	0.890649	R				X
IO_0060	MMCH	Lung	Durvalumab	PR	0.0362639	0.963736	R	X	X
IO_0016	MMCH	Lung	Durvalumab	PR	0.0756893	0.924311	R	X	X
IO_0059	MMCH	Lung	Durvalumab	PR	0.0101578	0.989842	R		X
IO_0021	MMCH	Lung	Durvalumab	PR	0.0321867	0.967813	R		X
IO_0076	MMCH	Lung	Durvalumab	PR	0.00692445	0.993076	R		X
IO_0014	MMCH	Lung	Durvalumab	SD	0.979342	0.0206575	NR		X
IO_0188	MMCH	Lung	Durvalumab	SD	0.452827	0.547173	NR				X
IO_0017	MMCH	Lung	Durvalumab	SD	0.989148	0.010852	NR		X
IO_0019	MMCH	Lung	Durvalumab	PR	0.0462783	0.953722	R		X
IO_0195	MMCH	Lung	Durvalumab	SD	0.441517	0.558483	NR				X
IO_0066	MMCH	Lung	Durvalumab	PR	0.0344332	0.965567	R		X
IO_0189	MMCH	Lung	Atezolizumab	SD	0.984593	0.0154073	NR				X
IO_0025	MMCH	NPC, Gastric Cancer	Pembrolizumab	PD	0.984593	0.0154073	NR		X
IO_0185	MMCH	Lung	Pembrolizumab	SD	0.653373	0.346627	NR				X
IO_0061	MMCH	Lung	Pembrolizumab	PR	0.0251288	0.974871	R	X	X
IO_0169	MMCH	T3N3M0 Nasopharyngeal carcinoma	Pembrolizumab	SD	0.138273	0.861727	R				X
IO_0026	MMCH	Nasopharyngeal carcinoma - metastatic	Pembrolizumab	R	0.0440094	0.955991	R		X
IO_0027	MMCH	CA Bladder	Pembrolizumab	R	0.0443436	0.955656	R		X
IO_0136	MMCH	Lung	Pembrolizumab	PD	0.106838	0.893162	R				X
IO_0085	MMCH	Hepatocellular carcinoma (liver)	Pembrolizumab	PD	0.471818	0.528182	NR			X
IO_0111	MMCH	Metastatic carcinoma of prostate	Pembrolizumab	PD	0.891285	0.108715	NR				X
IO_0200	MMCH	NPC	Pembrolizumab	UN	0.799152	0.200848	NR				X
IO_0166	MMCH	Lung	Pembrolizumab	SD	0.326221	0.673779	R				X
IO_0020	MMCH	Lung	Pembrolizumab	PR	0.0342708	0.965729	R	X	X
IO_0162	MMCH	T3N3M0 Nasopharyngeal carcinoma	Pembrolizumab	SD	0.227334	0.772666	R				X
IO_0029	MMCH	Nasopharyngeal carcinoma - metastatic	Pembrolizumab	PR	0.0303778	0.969622	R		X
IO_0030	MMCH	CA Bladder	Pembrolizumab	PR	0.0278802	0.97212	R		X
IO_0105	MMCH	NPC	Pembrolizumab	CR	0.196306	0.803694	R				X
IO_0163	MMCH	Lung	Pembrolizumab	SD	0.55775	0.44225	NR				X
IO_0015	MMCH	Lung	Pembrolizumab	PR	0.00734324	0.992657	R	X	X
IO_0170	MMCH	T3N3M0 Nasopharyngeal carcinoma	Pembrolizumab	SD	0.225527	0.774473	R				X
IO_0074	MMCH	Nasopharyngeal carcinoma - metastatic	Pembrolizumab	PR	0.0483656	0.951634	R		X
IO_0075	MMCH	CA Bladder	Pembrolizumab	PR	0.0447104	0.95529	R		X
IO_0164	MMCH	Lung	Pembrolizumab	SD	0.601364	0.398636	NR				X
IO_0064	MMCH	T3N3M0 Nasopharyngeal carcinoma	Pembrolizumab	SD	0.941802	0.0581976	NR		X
IO_0101	MMCH	Nasopharyngeal carcinoma - metastatic	Pembrolizumab	PR	0.187241	0.812759	R			X
IO_0160	MMCH	Lung	Pembrolizumab	SD	0.350307	0.649693	NR				X
IO_0154	MMCH	Ca larynx	Atezolizumab	PD	0.972229	0.0277713	NR				X
IO_0077	MMCH	Metastatic, anaplastic small cell carcinoma of lung	Atezolizumab	PD	0.968466	0.0315345	NR		X
IO_0140	MMCH	Ca lung	Atezolizumab	PD	0.436411	0.563589	NR				X
IO_0190	MMCH	NPC	Atezolizumab	SD	0.122649	0.877351	R				X
IO_0102	MMCH	Small cell neuroendocrine tumour of stomach	Pembrolizumab	CR	0.288646	0.711354	R				X
IO_0103	MMCH	Small cell lung carcinoma	Pembrolizumab	CR	0.445836	0.554164	NR				X
IO_0104	MMCH	Lymphoepithelial carcinoma of lacrimal gland	Pembrolizumab	CR	0.259328	0.740672	R				X
IO_0106	MMCH	HCC of liver	Pembrolizumab	CR	0.132998	0.867002	R				X
IO_0073	MMCH	Metastatic lung carcinoma	Atezolizumab	PD	0.946689	0.0533109	NR		X
IO_0042	MMCH	HCC	Atezolizumab	PD	0.930467	0.0695329	NR		X
IO_0039	MMCH	NPC	Pembrolizumab	PD	0.952646	0.0473542	NR		X
IO_0123	MMCH	Lung carcinoma	Atezolizumab	PD	0.980005	0.019995	NR				X
IO_0038	MMCH	High-grade metastatic, invasive breast carcinoma	Atezolizumab	PD	0.955346	0.0446537	NR		X
IO_0037	MMCH	Metastatic high-grade neuroendocrine tumour	Atezolizumab	PR	0.0316894	0.968311	R	X	X
IO_0197	MMCH	Small cell lung cancer with TTF-1/CD56+	Pembrolizumab	UN	0.149656	0.850344	R				X
IO_0122	MMCH	Non-small cell lung carcinoma - metastatic	Atezolizumab	PD	0.110346	0.889654	R	X			X
IO_0121	MMCH	Hepatocellular carcinoma	Atezolizumab	PD	0.942415	0.0575849	NR				X
IO_0120	MMCH	Multi-focal hepatoma	Atezolizumab	PD	0.638977	0.361023	NR				X
IO_0044	MMCH	Metastatic mucoepidermoid carcinoma of salivary gland (parotid gland)	Atezolizumab	PD	0.968772	0.0312284	NR		X
IO_0157	MMCH	Metastatic lung carcinoma	Atezolizumab	PR	0.0811695	0.91883	R				X
IO_0156	MMCH	Hepatocellular carcinoma - liver	Atezolizumab	PR	0.307383	0.692617	R				X
IO_0158	MMCH	Small cell carcinoma of lung	Atezolizumab	PR	0.332719	0.667281	R				X
IO_0069	MMCH	Ca larynx	Atezolizumab	PD	0.0228943	0.977106	R		X
IO_0144	MMCH	Ca lung	Atezolizumab	PD	0.795292	0.204708	NR				X
IO_0191	MMCH	NPC	Atezolizumab	SD	0.50306	0.49694	NR				X
IO_0126	MMCH	Small cell neuroendocrine tumour of stomach	Pembrolizumab	PD	0.348534	0.651466	R				X
IO_0124	MMCH	Small cell lung carcinoma	Pembrolizumab	PD	0.246056	0.753944	R				X
IO_0171	MMCH	NPC	Atezolizumab	SD	0.761342	0.238658	NR				X
IO_0127	MMCH	Lung carcinoma	Atezolizumab	PD	0.718568	0.281432	NR				X
IO_0090	MMCH	Metastatic high-grade neuroendocrine tumour	Atezolizumab	PR	0.00654526	0.993455	R	X		X
IO_0119	MMCH	Small cell lung cancer with TTF-1/CD56+	Atezolizumab	PD	0.719143	0.280857	NR				X
IO_0128	MMCH	Non-small cell lung carcinoma - metastatic	Atezolizumab	PD	0.866943	0.133057	NR	X			X
IO_0045	MMCH	Hepatocellular carcinoma	Atezolizumab	PD	0.980619	0.0193808	NR		X
IO_0118	MMCH	Multi-focal hepatoma	Atezolizumab	PD	0.426099	0.573901	NR				X
IO_0131	MMCH	Metastatic lung carcinoma	Atezolizumab	PD	0.389388	0.610612	NR				X
IO_0147	MMCH	Ca larynx	Atezolizumab	PD	0.851059	0.148941	NR				X
IO_0072	MMCH	Ca lung	Atezolizumab	PD	0.973839	0.0261611	NR		X
IO_0193	MMCH	NPC	Atezolizumab	SD	0.871926	0.128074	NR				X
IO_0091	MMCH	NPC	Atezolizumab	SD	0.872249	0.127751	NR			X
IO_0046	MMCH	Metastatic high-grade neuroendocrine tumour	Atezolizumab	PR	0.0238743	0.976126	R	X	X
IO_0182	MMCH	NPC	Atezolizumab	SD	0.951321	0.0486786	NR				X
IO_0056	MMCH	Metastatic high-grade neuroendocrine tumour	Atezolizumab	PR	0.0111996	0.9888	R		X
IO_0050	MMCH	Metastatic high-grade neuroendocrine tumour	Atezolizumab	PR	0.0273522	0.972648	R		X
IO_0155	MMCH	Nasopharyngeal carcinoma	Pembrolizumab	PD	0.326753	0.673247	R				X
IO_0139	MMCH	Metastatic nasopharyngeal carcinoma	Pembrolizumab	PD	0.447161	0.552839	NR				X
IO_0099	MMCH	Ca cervix	Pembrolizumab	PD	0.0966081	0.903392	R			X
IO_0067	MMCH	Lung carcinoma - metastatic (bone)	Pembrolizumab	SD	0.976828	0.0231725	NR		X
IO_0107	MMCH	Metastatic NPC	Pembrolizumab	PD	0.921079	0.0789211	NR				X
IO_0068	MMCH	NPC - metastatic	Pembrolizumab	PD	0.956767	0.0432332	NR		X
IO_0141	MMCH	Metastatic lung carcinoma	Pembrolizumab	PD	0.845409	0.154591	NR	X			X
IO_0146	MMCH	Oral cavity - (1) Right lateral tongue; (2) Right gingival sulcus	Atezolizumab	PD	0.317855	0.682145	R				X
IO_0148	MMCH	Carcinoma of transverse colon	Atezolizumab	PD	0.333124	0.666876	R				X
IO_0149	MMCH	Metastatic malignant melanoma	Atezolizumab	PD	0.16704	0.83296	R				X
IO_0150	MMCH	Metastatic malignant melanoma	Atezolizumab	PD	0.933733	0.0662672	NR				X
IO_0100	MMCH	NPC	Pembrolizumab	PD	0.878078	0.121922	NR			X
IO_0194	MMCH	Metastatic NPC	Nivolumab	SD	0.128094	0.871906	R				X
IO_0041	MMCH	NPC	Pembrolizumab	PD	0.969273	0.0307274	NR		X
IO_0125	MMCH	Right temporal brain tumour	Atezolizumab	PD	0.71779	0.28221	NR				X
IO_0036	MMCH	Ca kidney - metastatic	Pembrolizumab	PR	0.00330346	0.996697	R		X
IO_0117	MMCH	Poorly differentiated adenocarcinoma of lung	Pembrolizumab	PD	0.0396945	0.960305	R	X			X
IO_0035	MMCH	Adenocarcinoma - head of pancreas	Pembrolizumab	PD	0.968719	0.0312815	NR		X
IO_0116	MMCH	Stage 4 adenocarcinoma of descending colon	Pembrolizumab	PD	0.428428	0.571572	NR				X
IO_0115	MMCH	Metastatic NPC	Pembrolizumab	PD	0.437164	0.562836	NR				X
IO_0034	MMCH	Recurrent vulval carcinoma	Pembrolizumab	PR	0.0337554	0.966245	R	X	X
IO_0173	MMCH	Ca kidney (RCC)	Pembrolizumab	SD	0.978888	0.0211121	NR	X			X
IO_0092	MMCH	Metastatic NPC	Pembrolizumab	SD	0.779109	0.220891	NR	X		X
IO_0129	MMCH	Metastatic lung carcinoma (NSCLC)	Pembrolizumab	PD	0.963024	0.0369758	NR				X
IO_0047	MMCH	Left lung squamous cell carcinoma - metastatic stage 4	Pembrolizumab	PD	0.981882	0.0181184	NR		X
IO_0093	MMCH	Metastatic sagittal sinus recurrence with right parotid node recurrence	Pembrolizumab	CR	0.169982	0.830018	R	X		X
IO_0054	MMCH	Metastatic, poorly differentiated squamous cell carcinoma of lung	Pembrolizumab	PD	0.922626	0.0773743	NR		X
IO_0132	MMCH	Metastatic carcinoma of lung	Pembrolizumab	PD	0.909792	0.0902084	NR				X
IO_0133	MMCH	Peri-hilar cholangis carcinoma (Klatskin's Tumour)	Pembrolizumab	PD	0.0928481	0.907152	R				X
IO_0096	MMCH	Hepatocellular carcinoma	Pembrolizumab	PD	0.893919	0.106081	NR			X
IO_0159	MMCH	Metastatic carcinoma of stomach	Pembrolizumab	PR	0.511655	0.488345	NR				X
IO_0055	MMCH	Bile duct (intrahepatic) carcinoma	Pembrolizumab	PD	0.981065	0.0189354	NR		X
IO_0181	MMCH	Squamous cell carcinoma of left maxilla	Pembrolizumab	SD	0.628692	0.371308	NR				X
IO_0057	MMCH	Lung carcinoma	Pembrolizumab	PR	0.0501347	0.949865	R		X
IO_0180	MMCH	NPC	Pembrolizumab	SD	0.0709683	0.929032	R				X
IO_0177	MMCH	Metastatic lung carcinoma	Pembrolizumab	SD	0.625773	0.374227	NR				X
IO_0179	MMCH	NPC	Pembrolizumab	SD	0.814205	0.185795	NR				X
IO_0178	MMCH	NPC	Pembrolizumab	SD	0.641285	0.358715	NR				X
IO_0176	MMCH	Pancreatic carcinoma - metastatic	Pembrolizumab	SD	0.181081	0.818919	R				X
IO_0142	MMCH	Nasopharyngeal carcinoma	Pembrolizumab	PD	0.512913	0.487087	NR				X
IO_0143	MMCH	Metastatic nasopharyngeal carcinoma	Pembrolizumab	PD	0.828343	0.171657	NR				X
IO_0071	MMCH	Lung carcinoma - metastatic (bone)	Pembrolizumab	SD	0.962068	0.0379324	NR		X
IO_0070	MMCH	Metastatic lung carcinoma	Pembrolizumab	PD	0.971894	0.0281058	NR	X	X
IO_0199	MMCH	Carcinoma of transverse colon	Pembrolizumab	UN	0.111479	0.888521	R				X
IO_0043	MMCH	NPC	Pembrolizumab	PD	0.949934	0.050066	NR		X
IO_0172	MMCH	Metastatic NPC	Pembrolizumab	SD	0.799128	0.200872	NR				X
IO_0089	MMCH	NPC	Pembrolizumab	PD	0.503494	0.496506	NR			X
IO_0088	MMCH	Ca kidney - metastatic	Pembrolizumab	PR	0.0245516	0.975448	R			X
IO_0033	MMCH	Poorly differentiated adenocarcinoma of lung	Pembrolizumab	PD	0.953486	0.0465136	NR	X	X
IO_0032	MMCH	Adenocarcinoma - head of pancreas	Pembrolizumab	PD	0.96181	0.0381897	NR		X
IO_0114	MMCH	Stage 4 adenocarcinoma of descending colon	Pembrolizumab	PD	0.393857	0.606143	NR				X
IO_0031	MMCH	Metastatic NPC	Pembrolizumab	PD	0.976549	0.0234515	NR		X
IO_0058	MMCH	Recurrent vulval carcinoma	Pembrolizumab	PR	0.0124171	0.987583	R	X	X
IO_0174	MMCH	Ca kidney (RCC)	Pembrolizumab	SD	0.709915	0.290085	NR	X			X
IO_0175	MMCH	Metastatic NPC	Pembrolizumab	SD	0.122649	0.877351	R	X			X
IO_0051	MMCH	Metastatic sagittal sinus recurrence with right parotid node recurrence	Pembrolizumab	CR	0.0383373	0.961663	R	X	X
IO_0134	MMCH	Metastatic, poorly differentiated squamous cell carcinoma of lung	Pembrolizumab	PD	0.893306	0.106694	NR				X
IO_0135	MMCH	Hepatocellular carcinoma	Pembrolizumab	PD	0.846522	0.153478	NR				X
IO_0192	MMCH	Lung carcinoma - metastatic (bone)	Pembrolizumab	SD	0.126356	0.873644	R				X
IO_0198	MMCH	Carcinoma of transverse colon	Pembrolizumab	UN	0.122649	0.877351	R				X
IO_0052	MMCH	Ca kidney - metastatic	Pembrolizumab	PR	0.0444056	0.955594	R		X
IO_0048	MMCH	Stage 4 adenocarcinoma of descending colon	Pembrolizumab	PD	0.95599	0.0440099	NR		X
IO_0130	MMCH	Metastatic NPC	Pembrolizumab	PD	0.379591	0.620409	NR				X
IO_0049	MMCH	Recurrent vulval carcinoma	Pembrolizumab	PR	0.0288422	0.971158	R	X	X
IO_0183	MMCH	Ca kidney (RCC)	Pembrolizumab	SD	0.317531	0.682469	R				X
IO_0184	MMCH	Metastatic NPC	Pembrolizumab	SD	0.510374	0.489626	NR				X
IO_0053	MMCH	Metastatic sagittal sinus recurrence with right parotid node recurrence	Pembrolizumab	CR	0.0481497	0.95185	R	X	X
IO_0040	MMCH	Lung carcinoma - metastatic (bone)	Pembrolizumab	SD	0.968549	0.0314509	NR		X
IO_0196	MMCH	Carcinoma of transverse colon	Pembrolizumab	UN	0.239759	0.760241	R				X
IO_0095	MMCH	Ca kidney - metastatic	Pembrolizumab	PR	0.902836	0.0971637	NR			X
IO_0097	MMCH	Recurrent vulval carcinoma	Pembrolizumab	PR	0.133491	0.866509	R			X
IO_0094	MMCH	Recurrent vulval carcinoma	Pembrolizumab	PR	0.327775	0.672225	R			X
IO_0251	MMCH	Renal carcinoma	Pembrolizumab	PR	0.663244	0.336756	NR					x
IO_0256	MMCH	Renal carcinoma	Pembrolizumab	PR	0.307374	0.692626	R					x
IO_0259	MMCH	Lung carcinoma	Atezolizumab	PR	0.105473	0.894527	R					x
IO_0253	MMCH	Metastatic sagittal sinus recurrence	Pembrolizumab	PD	0.649726	0.350274	NR					x
IO_0231	MMCH	NPC	Pembrolizumab	PR	0.0410363	0.958964	R					x
IO_0240	MMCH	NPC	Pembrolizumab	PR	0.0159998	0.984	R					x
IO_0242	MMCH	NPC	Pembrolizumab	PR	0.0039045	0.996096	R					x
IO_0249	MMCH	NPC	Pembrolizumab	PR	0.164275	0.835725	R					x
IO_0250	MMCH	NPC	Pembrolizumab	PR	0.038944	0.961056	R					x
IO_0255	MMCH	Renal carcinoma	Pembrolizumab	PD	0.39526	0.60474	NR					x
IO_0235	MMCH	HCC	Atezolizumab	PD	0.888083	0.111917	NR					x
IO_0247	MMCH	HCC	Pembrolizumab	PD	0.867381	0.132619	NR					x
IO_0269	MMCH	Breast carcinoma	Pembrolizumab	PD	0.0979115	0.902089	R					x
IO_0265	MMCH	Lung carcinoma	Pembrolizumab	PD	0.671309	0.328691	NR					x
IO_0230	MMCH	Metastatic lung carcinoma	Atezolizumab	PD	0.666315	0.333685	NR					x
IO_0234	MMCH	Metastatic lung carcinoma	Atezolizumab	PD	0.895778	0.104222	NR					x
IO_0268	MMCH	Metastatic lung carcinoma	Pembrolizumab	PD	0.25279	0.74721	R					x
IO_0252	MMCH	Metastatic NPC	Pembrolizumab	PD	0.37705	0.62295	NR					x
IO_0245	MMCH	Prostate carcinoma	Pembrolizumab	PD	0.0468379	0.953162	R					x
IO_0263	MMCH	Colon carcinoma	Pembrolizumab	PD	0.0684295	0.931571	R					x
IO_0270	MMCH	Aveolus carcinoma	Pembrolizumab	PD	0.713966	0.286034	NR					x
IO_0273	MMCH	Aveolus carcinoma	Pembrolizumab	PD	0.836914	0.163086	NR					x
IO_0241	MMCH	Pancreatic carcinoma - metastatic	Pembrolizumab	PD	0.918838	0.0811622	NR					x
IO_0233	MMCH	Small cell carcinoma of lung	Atezolizumab	PR	0.0372096	0.96279	R					x
IO_0237	MMCH	Small cell carcinoma of lung	Atezolizumab	PD	0.650777	0.349223	NR					x
IO_0232	MMCH	Hepatocellular carcinoma - liver	Atezolizumab	PD	0.685808	0.314192	NR					x
IO_0261	MMCH	Breast carcinoma	Pembrolizumab	PR	0.188138	0.811862	R					x
IO_0267	MMCH	Breast carcinoma	Pembrolizumab	PR	0.792137	0.207863	NR					x
IO_0264	MMCH	Lung carcinoma	Pembrolizumab	PR	0.1068	0.8932	R					x
IO_0271	MMCH	Lung carcinoma	Pembrolizumab	PR	0.11072	0.88928	R					x
IO_0238	MMCH	Metastatic neuroendocrine tumour	Atezolizumab	PR	0.21581	0.78419	R					x
IO_0236	MMCH	Metastatic lung carcinoma	Atezolizumab	PR	0.176144	0.823856	R					x
IO_0246	MMCH	Metastatic squamous cell carcinoma of lung	Pembrolizumab	PR	0.00659089	0.993409	R					x
IO_0254	MMCH	Metastatic squamous cell carcinoma of lung	Pembrolizumab	PR	0.00203	0.99797	R					x
IO_0257	MMCH	Metastatic squamous cell carcinoma of lung	Pembrolizumab	PR	0.00370235	0.996298	R					x
IO_0276	MMCH	Metastatic squamous cell carcinoma of lung	Pembrolizumab	PR	0.00503167	0.994968	R					x
IO_0272	MMCH	NPC	Pembrolizumab	PR	0.273286	0.726714	R					x
IO_0275	MMCH	NPC	Pembrolizumab	PR	0.0103993	0.989601	R					x
IO_0243	MMCH	Renal cell carcinoma	Pembrolizumab	PR	0.891628	0.108372	NR					x
IO_0258	MMCH	Hepatocellular carcinoma - liver	Atezolizumab	PD	0.353855	0.646145	NR					x
IO_0244	MMCH	METASTATIC BREAST CARCINOMA	Pembrolizumab	PD	0.462833	0.537167	NR					x
IO_0274	MMCH	Metastatic sagittal sinus recurrence with right parotid node recurrence	Pembrolizumab	PD	0.426409	0.573591	NR					x
IO_0239	MMCH	NPC	Pembrolizumab	PD	0.318562	0.681438	R					x
IO_0248	MMCH	NPC	Pembrolizumab	PD	0.512944	0.487056	NR					x
IO_0260	MMCH	NPC	Pembrolizumab	PD	0.949466	0.0505344	NR					x
IO_0266	MMCH	NPC	Pembrolizumab	PD	0.458773	0.541227	NR					x
IO_0262	MMCH	RECURRENT NPC	Pembrolizumab	PR	0.164407	0.835593	R					x
IO_0277	MMCH	Renal cell carcinoma	Nivolumab	PD	0.653312	0.346688	NR					x
IO_0278	MMCH	Lung carcinoma	Nivolumab	SD	0.236235	0.763765	R					x
IO_0279	MMCH	NSCLC	Nivolumab	PD	0.665656	0.334344	NR					x
IO_0280	MMCH	Renal cell carcinoma	Nivolumab	PD	0.61644	0.38356	NR					x
Supplemental Table 1. Clinical annotations and classification calls for patient samples used in this study. Samples were collected and annotated according to their oncological indication, prescribed ICI treatment, and subsequent clinical response to treatment (PR- partial responder, PD - progressive disease, SD- stable disease). EpiSwitch Classifier predictive calls for response (R) and non-respo…
NA: Not available
NE: Not Evaluable
NR: Non-Responder
PD: Progressive disease
PR: Partial Response
R: Responder
SD: Stable disease
UN: unknown
NPC: Nasopharyngeal carcinoma
HCC: Hepatocellular carcinoma
T3: The tumor extends into bony structure or into the area behind the nose.
N3: Cancer found in lymph nodes is larger than 6 cm and/or is found in lymph nodes located in the triangle.
M0 (M plus zero): Cancer has not spread to other parts of the body.
RCC: Renal cell cancer
NSCLC: Non Small Cell Lung Cancer
